# Supplementary material for: Blockchain protocols in clinical trials: Transparency and traceability of consent
Source: F1000Res. 2018 Feb 1;6:66. Originally published 2017 Jan 23. [Version 5] doi: 10.12688/f1000research.10531.5 (PMC5676196; doi:10.12688/f1000research.10531.5)
Supplement: Supplementary file 2 [file f1000research-6-15062-s0001.tgz]

Archive with 1 entries (1 files):
- 895c29be-d132-41f6-b65a-aa88ff5155fd.zip
