# Supplementary material for: Blockchain protocols in clinical trials: Transparency and traceability of consent
Source: F1000Res. 2018 Feb 1;6:66. Originally published 2017 Jan 23. [Version 5] doi: 10.12688/f1000research.10531.5 (PMC5676196; doi:10.12688/f1000research.10531.5)
Supplement: Supplementary file 3 [file f1000research-6-15062-s0002.tgz]

Archive with 1 entries (1 files):
- 145fa119-e377-4586-b506-348abff6fd4b.md
