# Supplementary material for: Blockchain protocols in clinical trials: Transparency and traceability of consent
Source: F1000Res. 2018 Feb 1;6:66. Originally published 2017 Jan 23. [Version 5] doi: 10.12688/f1000research.10531.5 (PMC5676196; doi:10.12688/f1000research.10531.5)
Supplement: Supplementary file 3 [file f1000research-6-15062-s0002.tgz › 145fa119-e377-4586-b506-348abff6fd4b.md]

# DocChain

Blockchain tool for getting informed consent

@code <https://github.com/benchoufi/DocChain>
@author [stephan83](https://github.com/stephan83)


## Requirements

### `Bitcoin` oriented API

All the events happening in the time of the consent process can be notarized on the Bitcoin network. A minimum set of tools consists in 

- a hashing service : in order to convert protocols and other data into their crypto-equivalent called hash.

- a notarizing service : versionned protocole files, signing emails, consent status are notarized on the Bitcoin blockchain. 

We made the choice to make use of `Bitcoin` network since it is the largest blockchain-based network - at the moment of the writing 04.11.17 -  and robust and proven because on production since 2008. Of course, `ethereum`, `hyperledger` or other blockchain network, either permissioned or not, can be used for the same purpose. 

There are many way to store proof-of-data in the Bitcoin network, such as including the hash of the data we want to prove the existence in a public key, CommitCoins, or to use a proof-of-burn approach, multiple data being grouped in a Merckle tree and the hash of the Merckle root being put after the OP_RETURN in the bitscript. You’ll find all the details of our implementation in the following document : `chainscript.io/#/documentation. 
Some services offer built-in API taking in charge the proof-of-data or proof-of-evidence workflow. These are very simple to use APIs, however users should be aware that they have to trust the service provider since the latter is managing the bitcoin transactions. Here’s one example where developers will find some relevant documentation `https://poex.io/developers`

Besides, any event can be notarized so that future user are free to keep track of as many event as they find relevant to their study. 
[`bitcoind`](https://en.bitcoin.it/wiki/Bitcoind) is a dedicated to remote procedure call and should be considered as a good way to build this `notarizing service`. More specifically, for those willing to use the `OP_RETURN`, we refer to this ressources : https://bitcoin.stackexchange.com/questions/25224/what-is-a-step-by-step-way-to-insert-data-in-op-return/36439#36439

The current implementation proposed here is in `Node.js`. All the blockchain interactions happened between the backend and the bitcoin network happened under and API exposed through URL formated as such :

```https://docchain.stratumn.net/some/path/to/some/services```


**remark** You’ll find these API calls in the Angular App through consistent calls to a ```AgentFunctionURL``` variable. Depending on the API call, this url is adjusted.

### Email server

### Website


#### the client folder
The website front-end is written `Angular`. Concrete implementations of these services are set in the `controllers` folder.

The main services logic are set in the `services` folder such as `FileUploadCtrl` for the file upload, `EmailInvites` for the email invites

#### Softwares

Install `Node.js` https://nodejs.org/en/

Install `Grunt` https://gruntjs.com

(npm) Install `Angular`

#### the backend 

A server backend allows to UpLoad, keep track of versions, send emails and produce the `investigator` dashboard. 

## Remarks

### General 

To declare issues, please feel free to suggest [HERE](https://github.com/benchoufi/DocChain/issues). You can share experienced bugs, enhancement suggestions, feature requests. We invite you to label the issues in order to make them more understandable. If you find some [labels](https://github.com/benchoufi/DocChain/labels) are missing, please tell us !

To contribute, we suggest the contributor to fork the repo by pressing the `fork` button on the upper-right corner of the github [repo](https://github.com/benchoufi/DocChain). Then from the forked repo, the contributor suggests a [Pull-Request](https://github.com/benchoufi/DocChain/pulls) (PR). As soon as a PR is received, we engage to review them within 2 days to merge it in the production code. Eventually, if contributors are numerous, we could think of opening a [wiki](https://github.com/benchoufi/DocChain/wiki), using the dedicated `github` functionnality and to create a git `dev` branch in order not to pollute the [master](https://github.com/benchoufi/DocChain/tree/master) one.

#### Licence

All work in this repository is under the licence BSD3 available *here* https://github.com/benchoufi/DocChain/blob/master/LICENSE
